# Supplementary material for: Single-Pass Tangential Flow Filtration (SPTFF) of Nanoparticles: Achieving Sustainable Operation with Dilute Colloidal Suspensions for Gene Therapy Applications
Source: Membranes (Basel). 2023 Apr 15;13(4):433. doi: 10.3390/membranes13040433 (PMC10143681; doi:10.3390/membranes13040433)
Supplement: Supplementary file 1 [file membranes-13-00433-s001.zip]

Archive with 1 entries (1 files):
- membranes-2277939-supplementary.pdf
